# Supplementary material for: Trial of Labor After Cesarean and Vaginal Birth After Cesarean: A Systematic Review and Meta-Analysis of Maternal and Neonatal Outcomes
Source: Medicina (Kaunas). 2026 Jul 3;62(7):1286. doi: 10.3390/medicina62071286 (PMC13413987; doi:10.3390/medicina62071286)
Supplement: Supplementary file 1 [file medicina-62-01286-s001.zip]

Archive with 1 entries (1 files):
- medicina-4379766-supplementary.pdf
